# Supplementary material for: Diagnostic and Prognostic Value of Three microRNAs in Environmental Asbestiform Fibers-Associated Malignant Mesothelioma
Source: J Pers Med. 2021 Nov 15;11(11):1205. doi: 10.3390/jpm11111205 (PMC8618926; doi:10.3390/jpm11111205)
Supplement: Supplementary file 1 [file jpm-11-01205-s001.zip]

Archive with 1 entries (1 files):
- jpm-1411906-supplementary.pdf
